# Supplementary material for: A Ratiometric Fluorescence Detection Method for Berberine Using Triplex-Containing DNA-Templated Silver Nanoclusters
Source: Molecules. 2024 Jul 24;29(15):3459. doi: 10.3390/molecules29153459 (PMC11314519; doi:10.3390/molecules29153459)
Supplement: Supplementary file 1 [file molecules-29-03459-s001.zip]

Archive with 1 entries (1 files):
- molecules-3081869-supplementary.pdf
